# Supplementary material for: DISCO-SCA and Properly Applied GSVD as Swinging Methods to Find Common and Distinctive Processes
Source: PLoS One. 2012 May 31;7(5):e37840. doi: 10.1371/journal.pone.0037840 (PMC3365060; doi:10.1371/journal.pone.0037840)
Supplement: Table S1 — Output of GSEA applied to yeast data with the DISCO-SCA components as phenotype. Only the names for gene sets with FWER p-value<.10 are shown. (none) indicates that no gene set with FWER p-value<.10 was found. (XLS) [file pone.0037840.s002.xls]

## Sheet: GSEA_DISCO_humandata
COMPONENT	NAME	GS<br> follow link to MSigDB		SIZE	ES	NES	NOM p-val	FDR q-val	FWER p-val	RANK AT MAX	LEADING EDGE
Common1_negative	CYTOPLASM ORGANIZATION AND BIOGENESIS	CYTOPLASM ORGANIZATION AND BIOGENESIS		218	-0.47099704	-8021227	0.0	0.0	0.0	1210	tags=72%, list=27%, signal=93%
	RIBOSOME BIOGENESIS AND ASSEMBLY	RIBOSOME BIOGENESIS AND ASSEMBLY		218	-0.47099704	-8013519	0.0	0.0	0.0	1210	tags=72%, list=27%, signal=93%
	RIBOSOME BIOGENESIS	RIBOSOME BIOGENESIS		199	-0.5001941	-7984388	0.0	0.0	0.0	1202	tags=74%, list=27%, signal=97%
	RRNA METABOLISM	RRNA METABOLISM		162	-0.48028684	-7017342	0.0	0.0	0.0	1201	tags=73%, list=27%, signal=96%
	RRNA PROCESSING	RRNA PROCESSING		156	-0.4887252	-69058795	0.0	0.0	0.0	1201	tags=74%, list=27%, signal=97%
	35S PRIMARY TRANSCRIPT PROCESSING	35S PRIMARY TRANSCRIPT PROCESSING		65	-0.5417952	-51280146	0.0	0.0	0.0	1552	tags=88%, list=34%, signal=132%
	PROCESSING OF 20S PRE-RRNA	PROCESSING OF 20S PRE-RRNA		39	-0.58901733	-4447728	0.0	0.0	0.0	1187	tags=85%, list=26%, signal=114%
	RIBOSOMAL LARGE SUBUNIT BIOGENESIS	RIBOSOMAL LARGE SUBUNIT BIOGENESIS		19	-0.7388637	-38549645	0.0	0.0	0.0	482	tags=84%, list=11%, signal=94%
	RIBOSOME ASSEMBLY	RIBOSOME ASSEMBLY		47	-0.4608931	-37315	0.0	0.0	0.0	1210	tags=72%, list=27%, signal=98%
	RNA MODIFICATION	RNA MODIFICATION		45	-0.45263264	-3576763	0.0	0.0	0.0	1492	tags=78%, list=33%, signal=115%
	NUCLEAR TRANSPORT	NUCLEAR TRANSPORT		102	-0.2996394	-34391143	0.0	0.0	0.0	1869	tags=71%, list=41%, signal=118%
	NUCLEOCYTOPLASMIC TRANSPORT	NUCLEOCYTOPLASMIC TRANSPORT		104	-0.2858809	-33563054	0.0	0.0	0.0	1869	tags=69%, list=41%, signal=115%
	TRNA METABOLISM	TRNA METABOLISM		93	-0.30218935	-333413	0.0	0.0	0.0	1629	tags=66%, list=36%, signal=100%
	TRANSLATION	TRANSLATION		120	-0.26583576	-3320611	0.0	0.0	0.0	2562	tags=83%, list=57%, signal=185%
	RIBOSOMAL LARGE SUBUNIT ASSEMBLY AND MAINTENANCE	RIBOSOMAL LARGE SUBUNIT ASSEMBLY AND MAINTENANCE		32	-0.48064184	-32477376	0.0	0.0	0.0	952	tags=69%, list=21%, signal=86%
	NUCLEAR EXPORT	NUCLEAR EXPORT		86	-0.30204517	-3242652	0.0	0.0	0.0	1869	tags=71%, list=41%, signal=119%
	RIBOSOMAL SUBUNIT ASSEMBLY	RIBOSOMAL SUBUNIT ASSEMBLY		38	-0.4514287	-3240314	0.0	0.0	0.0	952	tags=66%, list=21%, signal=83%
	PROTEIN EXPORT FROM NUCLEUS	PROTEIN EXPORT FROM NUCLEUS		42	-0.39830077	-3050247	0.0	66.5295	0.0010	1770	tags=79%, list=39%, signal=128%
	RNA LOCALIZATION	RNA LOCALIZATION		80	-0.29216745	-30411665	0.0	63.0279	0.0010	1869	tags=70%, list=41%, signal=117%
	RRNA MODIFICATION	RRNA MODIFICATION		16	-0.61000943	-29908252	0.0	1180.77	0.0020	1492	tags=94%, list=33%, signal=139%
	TRANSLATIONAL INITIATION	TRANSLATIONAL INITIATION		40	-0.3789371	-2903399	0.0	2190.61	0.0040	2486	tags=93%, list=55%, signal=204%
	NUCLEAR IMPORT	NUCLEAR IMPORT		45	-0.3647561	-28840625	0.0	2091.04	0.0040	1785	tags=76%, list=39%, signal=124%
	PROTEIN IMPORT INTO NUCLEUS	PROTEIN IMPORT INTO NUCLEUS		45	-0.3647561	-2880237	0.0	2000.13	0.0040	1785	tags=76%, list=39%, signal=124%
	NUCLEIC ACID TRANSPORT	NUCLEIC ACID TRANSPORT		71	-0.28156045	-28278582	0.0	2453.29	0.0050	1869	tags=69%, list=41%, signal=116%
	RNA TRANSPORT	RNA TRANSPORT		71	-0.28156045	-28266568	0.0	2355.16	0.0050	1869	tags=69%, list=41%, signal=116%
	MRNA EXPORT FROM NUCLEUS	MRNA EXPORT FROM NUCLEUS		60	-0.30774888	-27951202	0.0	2734.84	0.0060	1869	tags=72%, list=41%, signal=121%
	RNA EXPORT FROM NUCLEUS	RNA EXPORT FROM NUCLEUS		71	-0.28156045	-27874293	0.002020202	263.355	0.0060	1869	tags=69%, list=41%, signal=116%
	MRNA TRANSPORT	MRNA TRANSPORT		60	-0.30774888	-27804534	0.0	2539.5	0.0060	1869	tags=72%, list=41%, signal=121%
	ESTABLISHMENT OF RNA LOCALIZATION	ESTABLISHMENT OF RNA LOCALIZATION		71	-0.28156045	-2724803	0.0	403.102	0.01	1869	tags=69%, list=41%, signal=116%
	NUCLEAR PORE ORGANIZATION AND BIOGENESIS	NUCLEAR PORE ORGANIZATION AND BIOGENESIS		24	-0.44458026	-26623127	0.0	5795.39	0.015	1770	tags=83%, list=39%, signal=136%
	IRON ION TRANSPORT	IRON ION TRANSPORT		24	-0.44685856	-2615758	0.0	788.505	0.02	629	tags=58%, list=14%, signal=67%
	RIBOSOME EXPORT FROM NUCLEUS	RIBOSOME EXPORT FROM NUCLEUS		17	-0.511736	-25658152	0.0	0.0010232525	0.027	1686	tags=88%, list=37%, signal=140%
	SNRNP PROTEIN IMPORT INTO NUCLEUS	SNRNP PROTEIN IMPORT INTO NUCLEUS		23	-0.454686	-2561857	0.0	0.0010632187	0.029	1298	tags=74%, list=29%, signal=103%
	RRNA EXPORT FROM NUCLEUS	RRNA EXPORT FROM NUCLEUS		24	-0.42888233	-25593977	0.0	0.001102008	0.031	2406	tags=96%, list=53%, signal=204%
	RRNA TRANSPORT	RRNA TRANSPORT		24	-0.42888233	-25407157	0.0	0.001203934	0.035	2406	tags=96%, list=53%, signal=204%
	RNA CATABOLISM	RNA CATABOLISM		59	-0.27495292	-25192444	0.0	0.0013926912	0.041	2530	tags=83%, list=56%, signal=186%
	MRNA-BINDING (HNRNP) PROTEIN IMPORT INTO NUCLEUS	MRNA-BINDING (HNRNP) PROTEIN IMPORT INTO NUCLEUS		22	-0.4426693	-24819045	0.0	0.0016660807	0.051	1298	tags=73%, list=29%, signal=102%
	TRNA EXPORT FROM NUCLEUS	TRNA EXPORT FROM NUCLEUS		24	-0.42382565	-2477365	0.0	0.0016817333	0.053	1298	tags=71%, list=29%, signal=99%
	TRNA TRANSPORT	TRNA TRANSPORT		24	-0.42382565	-24709053	0.002020202	0.0017886707	0.058	1298	tags=71%, list=29%, signal=99%
	ONE-CARBON COMPOUND METABOLISM	ONE-CARBON COMPOUND METABOLISM		49	-0.29777947	-24511945	0.0	0.0019155564	0.064	1161	tags=55%, list=26%, signal=73%
	TRANSITION METAL ION TRANSPORT	TRANSITION METAL ION TRANSPORT		44	-0.31880087	-24486372	0.0	0.0018984085	0.065	629	tags=45%, list=14%, signal=52%
	PROTEIN IMPORT	PROTEIN IMPORT		82	-0.23147668	-24434762	0.0	0.0019358246	0.068	2448	tags=77%, list=54%, signal=164%
	NLS-BEARING SUBSTRATE IMPORT INTO NUCLEUS	NLS-BEARING SUBSTRATE IMPORT INTO NUCLEUS		21	-0.42952338	-243525	0.0	0.0020243397	0.073	1298	tags=71%, list=29%, signal=100%
	TRNA MODIFICATION	TRNA MODIFICATION		28	-0.3874781	-24255345	0.0	0.0022169424	0.082	1490	tags=71%, list=33%, signal=106%
	MRNA CATABOLISM	MRNA CATABOLISM		52	-0.28298607	-23976667	0.0038834952	0.0026679058	0.1	2215	tags=77%, list=49%, signal=149%
	ELECTRON_TRANSPORT_GO_0006118	ELECTRON_TRANSPORT_GO_0006118		21	0.43143117	24215047	0.0	0.0078118397	0.087	2515	tags=71%, list=28%, signal=99%
Common1_positive	ATP SYNTHESIS COUPLED ELECTRON TRANSPORT (SENSU EUKARYOTA)	ATP SYNTHESIS COUPLED ELECTRON TRANSPORT (SENSU EUKARYOTA)		19	0.6009512	3123813	0.0	0.0	0.0	387	tags=68%, list=9%, signal=75%
	ATP SYNTHESIS COUPLED ELECTRON TRANSPORT	ATP SYNTHESIS COUPLED ELECTRON TRANSPORT		19	0.6009512	31095889	0.0	0.0	0.0	387	tags=68%, list=9%, signal=75%
	ELECTRON TRANSPORT	ELECTRON TRANSPORT		102	0.25394177	29368825	0.0	2659.03	0.0010	1936	tags=68%, list=43%, signal=116%
	TELOMERE MAINTENANCE VIA RECOMBINATION	TELOMERE MAINTENANCE VIA RECOMBINATION		19	0.5246097	2757961	0.0	0.0010376811	0.0050	1445	tags=84%, list=32%, signal=123%
	CELLULAR CARBOHYDRATE METABOLISM	CELLULAR CARBOHYDRATE METABOLISM		169	0.18483038	2751062	0.0	0.0010014563	0.0060	1710	tags=56%, list=38%, signal=86%
	CELLULAR RESPIRATION	CELLULAR RESPIRATION		81	0.25861448	2715899	0.0	0.0012566006	0.0090	2759	tags=86%, list=61%, signal=218%
	AEROBIC RESPIRATION	AEROBIC RESPIRATION		77	0.26441684	26839352	0.0	0.0011950987	0.01	2759	tags=87%, list=61%, signal=219%
Common2_negative	TRANSLATION	TRANSLATION		120	-0.22981109	-301079	0.0	0.0	0.0	2796	tags=84%, list=62%, signal=215%
	TRNA AMINOACYLATION FOR PROTEIN TRANSLATION	TRNA AMINOACYLATION FOR PROTEIN TRANSLATION		32	-0.40146264	-26710951	0.0	0.00849022	0.016	2297	tags=91%, list=51%, signal=183%
	AMINO ACID ACTIVATION	AMINO ACID ACTIVATION		32	-0.40146264	-2665574	0.0	0.005660147	0.016	2297	tags=91%, list=51%, signal=183%
	TRNA AMINOACYLATION	TRNA AMINOACYLATION		32	-0.40146264	-26290305	0.0	0.0055025765	0.021	2297	tags=91%, list=51%, signal=183%
	PURINE NUCLEOSIDE MONOPHOSPHATE BIOSYNTHESIS	PURINE NUCLEOSIDE MONOPHOSPHATE BIOSYNTHESIS		18	-0.5094463	-2613188	0.0	0.0050346963	0.024	470	tags=61%, list=10%, signal=68%
	PURINE NUCLEOSIDE MONOPHOSPHATE METABOLISM	PURINE NUCLEOSIDE MONOPHOSPHATE METABOLISM		19	-0.47726	-25295389	0.0	0.0060699405	0.034	470	tags=58%, list=10%, signal=64%
	PURINE RIBONUCLEOSIDE MONOPHOSPHATE BIOSYNTHESIS	PURINE RIBONUCLEOSIDE MONOPHOSPHATE BIOSYNTHESIS		17	-0.48637113	-24175932	0.0019493178	0.011641966	0.077	470	tags=59%, list=10%, signal=65%
Common2_positive	GLYCOPROTEIN BIOSYNTHESIS	GLYCOPROTEIN BIOSYNTHESIS		64	0.38151422	36633763	0.0	0.0	0.0	630	tags=52%, list=14%, signal=59%
	PROTEIN AMINO ACID GLYCOSYLATION	PROTEIN AMINO ACID GLYCOSYLATION		60	0.40056393	3656827	0.0	0.0	0.0	1302	tags=68%, list=29%, signal=95%
	BIOPOLYMER GLYCOSYLATION	BIOPOLYMER GLYCOSYLATION		61	0.3903454	34995036	0.0	0.0	0.0	630	tags=52%, list=14%, signal=60%
	GLYCOPROTEIN METABOLISM	GLYCOPROTEIN METABOLISM		65	0.37355143	3490003	0.0	0.0	0.0	630	tags=51%, list=14%, signal=58%
	RIBOSOME BIOGENESIS	RIBOSOME BIOGENESIS		199	0.17157362	27488918	0.0	595.517	0.0030	3371	tags=91%, list=75%, signal=341%
	NUCLEOSOME ASSEMBLY	NUCLEOSOME ASSEMBLY		15	0.5864685	27181592	0.0	667.08	0.0040	69	tags=60%, list=2%, signal=61%
	PROTEIN AMINO ACID N-LINKED GLYCOSYLATION	PROTEIN AMINO ACID N-LINKED GLYCOSYLATION		39	0.36474416	26447103	0.0	0.0012770275	0.0090	567	tags=49%, list=13%, signal=55%
	RIBOSOME BIOGENESIS AND ASSEMBLY	RIBOSOME BIOGENESIS AND ASSEMBLY		218	0.15169686	2592313	0.0	0.00221724	0.018	3371	tags=89%, list=75%, signal=333%
	CYTOPLASM ORGANIZATION AND BIOGENESIS	CYTOPLASM ORGANIZATION AND BIOGENESIS		218	0.15169686	25628624	0.0	0.002822905	0.026	3371	tags=89%, list=75%, signal=333%
	MICROTUBULE-BASED PROCESS	MICROTUBULE-BASED PROCESS		62	0.2703574	2485609	0.0	0.0049187825	0.048	1711	tags=65%, list=38%, signal=102%
	RRNA PROCESSING	RRNA PROCESSING		156	0.1706182	24286234	0.0	0.0061857733	0.066	3371	tags=91%, list=75%, signal=345%
	DNA REPLICATION	DNA REPLICATION		87	0.21782593	23717773	0.0	0.0079871	0.091	2308	tags=72%, list=51%, signal=145%
Common3_negative	TELOMERE MAINTENANCE VIA RECOMBINATION	TELOMERE MAINTENANCE VIA RECOMBINATION		19	-0.75683606	-38847282	0.0	0.0	0.0	163	tags=79%, list=4%, signal=82%
	MITOTIC RECOMBINATION	MITOTIC RECOMBINATION		26	-0.6427105	-3831246	0.0	0.0	0.0	416	tags=73%, list=9%, signal=80%
	DNA REPLICATION	DNA REPLICATION		87	-0.2981484	-32439208	0.0	0.0	0.0	550	tags=41%, list=12%, signal=46%
	DNA-DEPENDENT DNA REPLICATION	DNA-DEPENDENT DNA REPLICATION		65	-0.32950962	-31602075	0.0	315.306	0.0010	550	tags=45%, list=12%, signal=50%
	SISTER CHROMATID COHESION	SISTER CHROMATID COHESION		24	-0.464418	-27646456	0.0	0.0027054455	0.011	550	tags=58%, list=12%, signal=66%
	DNA STRAND ELONGATION	DNA STRAND ELONGATION		19	-0.5308147	-27424579	0.0	0.0024691212	0.012	1181	tags=79%, list=26%, signal=106%
	RESPONSE TO ENDOGENOUS STIMULUS	RESPONSE TO ENDOGENOUS STIMULUS		154	-0.18031557	-2509863	0.00203666	0.007438042	0.041	1181	tags=44%, list=26%, signal=57%
	MITOTIC SISTER CHROMATID COHESION	MITOTIC SISTER CHROMATID COHESION		18	-0.5014552	-2490168	0.0	0.0077580498	0.049	506	tags=61%, list=11%, signal=69%
	DNA REPAIR	DNA REPAIR		128	-0.19092898	-2460537	0.0	0.009222784	0.066	964	tags=40%, list=21%, signal=49%
Common3_positive	RIBOSOME BIOGENESIS AND ASSEMBLY	RIBOSOME BIOGENESIS AND ASSEMBLY		218	0.31113702	5249356	0.0	0.0	0.0	1419	tags=61%, list=31%, signal=85%
	CYTOPLASM ORGANIZATION AND BIOGENESIS	CYTOPLASM ORGANIZATION AND BIOGENESIS		218	0.31113702	5155958	0.0	0.0	0.0	1419	tags=61%, list=31%, signal=85%
	RIBOSOME BIOGENESIS	RIBOSOME BIOGENESIS		199	0.30733338	5002475	0.0	0.0	0.0	1693	tags=67%, list=37%, signal=102%
	RRNA PROCESSING	RRNA PROCESSING		156	0.31266257	45802884	0.0	0.0	0.0	1359	tags=60%, list=30%, signal=83%
	RRNA METABOLISM	RRNA METABOLISM		162	0.30275083	44005356	0.0	0.0	0.0	1359	tags=59%, list=30%, signal=82%
	35S PRIMARY TRANSCRIPT PROCESSING	35S PRIMARY TRANSCRIPT PROCESSING		65	0.38172343	35985754	0.0	0.0	0.0	1359	tags=68%, list=30%, signal=95%
	RIBOSOME ASSEMBLY	RIBOSOME ASSEMBLY		47	0.40498734	3312785	0.0	0.0	0.0	1362	tags=70%, list=30%, signal=99%
	RIBOSOMAL SUBUNIT ASSEMBLY	RIBOSOMAL SUBUNIT ASSEMBLY		38	0.36558706	2676503	0.0	4756.35	0.0050	1335	tags=66%, list=30%, signal=93%
	RIBOSOMAL LARGE SUBUNIT BIOGENESIS	RIBOSOMAL LARGE SUBUNIT BIOGENESIS		19	0.50641537	26684122	0.0	5034.79	0.0060	1765	tags=89%, list=39%, signal=146%
	RIBOSOMAL LARGE SUBUNIT ASSEMBLY AND MAINTENANCE	RIBOSOMAL LARGE SUBUNIT ASSEMBLY AND MAINTENANCE		32	0.39491484	26664782	0.0	5380.2	0.0070	1335	tags=69%, list=30%, signal=97%
	PROCESSING OF 20S PRE-RRNA	PROCESSING OF 20S PRE-RRNA		39	0.33523756	25039196	0.0	0.0022715775	0.031	2091	tags=79%, list=46%, signal=147%
	CONJUGATION WITH CELLULAR FUSION	CONJUGATION WITH CELLULAR FUSION		75	0.23596823	23697155	0.0	0.0063569937	0.096	638	tags=37%, list=14%, signal=43%
Yeast_negative	RIBOSOME BIOGENESIS	RIBOSOME BIOGENESIS		199	-0.21986203	-35509267	0.0	0.0	0.0	2846	tags=84%, list=63%, signal=216%
	RIBOSOME BIOGENESIS AND ASSEMBLY	RIBOSOME BIOGENESIS AND ASSEMBLY		218	-0.2071615	-3535072	0.0	0.0	0.0	2906	tags=84%, list=64%, signal=223%
	CYTOPLASM ORGANIZATION AND BIOGENESIS	CYTOPLASM ORGANIZATION AND BIOGENESIS		218	-0.2071615	-3504916	0.0	0.0	0.0	2906	tags=84%, list=64%, signal=223%
	RRNA METABOLISM	RRNA METABOLISM		162	-0.21831837	-317868	0.0	0.0	0.0	2846	tags=84%, list=63%, signal=218%
	RRNA PROCESSING	RRNA PROCESSING		156	-0.21826433	-3134907	0.0	0.0	0.0	2846	tags=84%, list=63%, signal=219%
	SERINE FAMILY AMINO ACID METABOLISM	SERINE FAMILY AMINO ACID METABOLISM		29	-0.4829274	-30703065	0.0	1580.69	0.0010	1106	tags=72%, list=24%, signal=95%
	PROCESSING OF 20S PRE-RRNA	PROCESSING OF 20S PRE-RRNA		39	-0.3410359	-25019615	0.0	0.005422625	0.038	2067	tags=79%, list=46%, signal=145%
	TRANSITION METAL ION TRANSPORT	TRANSITION METAL ION TRANSPORT		44	-0.3152185	-24613988	0.0	0.0067830333	0.055	1673	tags=68%, list=37%, signal=107%
Yeast_positive	TELOMERE MAINTENANCE VIA RECOMBINATION	TELOMERE MAINTENANCE VIA RECOMBINATION		19	0.59565765	31664078	0.0	0.0	0.0	1125	tags=84%, list=25%, signal=112%
	MITOTIC RECOMBINATION	MITOTIC RECOMBINATION		26	0.48460516	297939	0.0	0.0	0.0	1125	tags=73%, list=25%, signal=97%
	DNA STRAND ELONGATION	DNA STRAND ELONGATION		19	0.5308381	280471	0.0	3493.98	0.0010	1655	tags=89%, list=37%, signal=141%
	NUCLEOTIDE-EXCISION REPAIR	NUCLEOTIDE-EXCISION REPAIR		24	0.48814553	27909522	0.0	5179.31	0.0020	1572	tags=83%, list=35%, signal=127%
	INTERACTION BETWEEN ORGANISMS	INTERACTION BETWEEN ORGANISMS		84	0.25935164	2784827	0.0	4143.44	0.0020	1540	tags=60%, list=34%, signal=89%
	MAINTENANCE OF FIDELITY DURING DNA-DEPENDENT DNA REPLICATION	MAINTENANCE OF FIDELITY DURING DNA-DEPENDENT DNA REPLICATION		18	0.52694535	26924818	0.0	0.0012012679	0.0070	1143	tags=78%, list=25%, signal=104%
	CONJUGATION WITH CELLULAR FUSION	CONJUGATION WITH CELLULAR FUSION		75	0.25685552	26708608	0.0	0.0010296582	0.0070	1510	tags=59%, list=33%, signal=87%
	MISMATCH REPAIR	MISMATCH REPAIR		18	0.52694535	26324556	0.0020876827	0.0010304152	0.0080	1143	tags=78%, list=25%, signal=104%
	CONJUGATION	CONJUGATION		75	0.25685552	25770402	0.0	0.0020804242	0.018	1510	tags=59%, list=33%, signal=87%
	SEXUAL REPRODUCTION	SEXUAL REPRODUCTION		76	0.24906205	25373697	0.0	0.0020945738	0.02	1510	tags=58%, list=33%, signal=85%
	RESPONSE TO PHEROMONE	RESPONSE TO PHEROMONE		58	0.2829324	25330086	0.0	0.0020911458	0.022	1933	tags=71%, list=43%, signal=122%
	TRANSLATION	TRANSLATION		120	0.18646574	23959062	0.0	0.0063003455	0.07	3211	tags=89%, list=71%, signal=299%
	CYTOSKELETON ORGANIZATION AND BIOGENESIS	CYTOSKELETON ORGANIZATION AND BIOGENESIS		155	0.16687787	23844872	0.0	0.006938125	0.083	1196	tags=43%, list=26%, signal=56%
	DNA REPLICATION	DNA REPLICATION		87	0.22261693	2367544	0.0	0.00770981	0.099	1143	tags=47%, list=25%, signal=62%
Human_negative	(none)
Human_positive	TELOMERE MAINTENANCE VIA RECOMBINATION	TELOMERE MAINTENANCE VIA RECOMBINATION		19	0.6576143	3426732	0.0	0.0	0.0	1084	tags=89%, list=24%, signal=117%
	MITOTIC RECOMBINATION	MITOTIC RECOMBINATION		26	0.49372235	29981358	0.0	0.0	0.0	1084	tags=73%, list=24%, signal=96%
	AMINO ACID METABOLISM	AMINO ACID METABOLISM		199	0.1703894	27744868	0.0	0.0018227027	0.0050	1376	tags=47%, list=30%, signal=64%
	RIBOSOME BIOGENESIS	RIBOSOME BIOGENESIS		199	0.17061834	27421093	0.0	0.0013670272	0.0050	2716	tags=76%, list=60%, signal=183%
	RIBOSOMAL LARGE SUBUNIT BIOGENESIS	RIBOSOMAL LARGE SUBUNIT BIOGENESIS		19	0.49552444	26178212	0.0	0.0028662544	0.013	1576	tags=84%, list=35%, signal=129%
	CYTOPLASM ORGANIZATION AND BIOGENESIS	CYTOPLASM ORGANIZATION AND BIOGENESIS		218	0.14962332	25603998	0.0	0.003965371	0.022	2716	tags=74%, list=60%, signal=177%
	RIBOSOME BIOGENESIS AND ASSEMBLY	RIBOSOME BIOGENESIS AND ASSEMBLY		218	0.14962332	2461363	0.0	0.006813923	0.043	2716	tags=74%, list=60%, signal=177%
